# Supplementary material for: State-Level Policy Environments, Discrimination, and Victimization among Sexual and Gender Minority People
Source: Int J Environ Res Public Health. 2022 Aug 11;19(16):9916. doi: 10.3390/ijerph19169916 (PMC9407724; doi:10.3390/ijerph19169916)
Supplement: Supplementary file 1 [file ijerph-19-09916-s001.zip]

Archive with 1 entries (1 files):
- ijerph-1788267-supplementary.pdf
